# Supplementary material for: Effects of secretome derived from macrophages exposed to calcium oxalate crystals on renal fibroblast activation
Source: Commun Biol. 2021 Aug 11;4:959. doi: 10.1038/s42003-021-02479-2 (PMC8358035; doi:10.1038/s42003-021-02479-2)
Supplement: Supplementary file 1 — Supplementary Data 1 [file 42003_2021_2479_MOESM1_ESM.xlsx]

## Sheet: Supplementary Data 1
Supplementary Data 1: Source data for Fig. 1b
Number of measurements	16 h						24 h						48 h
	Control			COM-exposed			Control			COM-exposed			Control			COM-exposed
	Experimental set			Experimental set			Experimental set			Experimental set			Experimental set			Experimental set
	1	2	3	1	2	3	1	2	3	1	2	3	1	2	3	1	2	3
1	3.8	4.1	4.2	3.7	4.6	3.9	5.5	5.3	5.3	6.2	5	6.3	11.5	9.7	10.4	10.8	12.5	11
2	3.7	3.4	4.2	4.3	3.8	4.7	4.9	5.3	5.3	6.7	5.5	6.8	10.9	9.3	10.1	11.1	10.7	10.8
3	3.7	3.9	3.8	3.9	3.7	3.7	5	5.2	5.4	5.7	5.1	6.6	11.2	9.3	10.2	10.9	11	11.7
Average	3.86667			4.03333			5.24444			5.98889			10.2889			11.1667
SEM	0.0881917			0.132288			0.0626079			0.228792			0.264283			0.192931
