# Supplementary material for: Effects of secretome derived from macrophages exposed to calcium oxalate crystals on renal fibroblast activation
Source: Commun Biol. 2021 Aug 11;4:959. doi: 10.1038/s42003-021-02479-2 (PMC8358035; doi:10.1038/s42003-021-02479-2)
Supplement: Supplementary file 2 — Supplementary Data 2 [file 42003_2021_2479_MOESM2_ESM.xlsx]

## Sheet: Supplementary Data 2
Supplementary Data 2: Source data for Fig. 5b
Number of measurements	Length									Width									Spindle Index (Legth/Width)
	Untreated			Ctrl-MP secretome			COM-MP secretome			Untreated			Ctrl-MP secretome			COM-MP secretome			Untreated			Ctrl-MP secretome			COM-MP secretome
	Experimental set			Experimental set			Experimental set			Experimental set			Experimental set			Experimental set			Experimental set			Experimental set			Experimental set
	1	2	3	1	2	3	1	2	3	1	2	3	1	2	3	1	2	3	1	2	3	1	2	3	1	2	3
1	107.648	177.178	271.31	167.371	219.221	177.564	132.88	235.478	176.119	78.264	65.483	48.633	83.471	42.109	42.873	43.103	26.515	42.024	1.37545	2.70571	5.57872	2.00514	5.20604	4.14163	3.08285	8.88094	4.19091
2	163.11	171.54	125.447	103.697	106.892	145.055	178.362	245.748	211.322	75.424	51.479	76.548	46.277	51.774	52.066	34.433	34.909	45.957	2.16257	3.33223	1.6388	2.24079	2.06459	2.78598	5.17997	7.03967	4.59825
3	202.386	154.305	180.136	205.244	177.725	191.971	144.347	303.422	190.245	42.786	51.589	62.087	48.41	39.847	80.919	28.023	67.551	37.922	4.73019	2.99104	2.90135	4.2397	4.46019	2.37238	5.15102	4.49175	5.01674
4	203.973	115.802	128.226	138.452	141.739	166.481	167.108	268.168	157.178	107.389	64.992	47.213	60.102	52.522	89.215	33.581	33.247	28.758	1.89938	1.78179	2.7159	2.30362	2.69866	1.86607	4.97627	8.06593	5.46554
5	167.359	213.038	194.795	104.062	155.206	101.02	190.704	186.604	165.436	64.004	72.758	42.023	55.103	42.633	65.791	71.977	72.818	51.473	2.61482	2.92804	4.63544	1.8885	3.64051	1.53547	2.64951	2.56261	3.21403
6	174.072	232.054	156.208	150.473	180.613	183.052	143.178	172.467	173.649	77.817	47.352	77.751	49.241	72.535	58.649	40.986	51.919	30.583	2.23694	4.90062	2.00908	3.05585	2.49001	3.12114	3.49334	3.32185	5.67796
7	198.58	160.655	161.79	111.212	141.481	171.732	131.32	192.042	205.222	95.925	58.784	64.683	52.298	48.991	51.887	46.181	37.915	30.333	2.07016	2.73297	2.50128	2.12651	2.8879	3.30973	2.84359	5.06507	6.76563
8	190.688	111.893	138.134	149.375	133.843	161.375	215.188	210.04	225.036	51.455	51.898	59.56	49.152	77.495	108.752	36.279	39.987	47.193	3.70592	2.15602	2.31924	3.03904	1.72712	1.48388	5.93148	5.25271	4.76842
9	178.101	176.709	125.064	145.784	237.002	124.808	147.078	285.188	164.268	56.048	35.22	54.398	33.969	83.813	93.121	25.456	56.619	47.376	3.17765	5.01729	2.29906	4.29168	2.82775	1.34028	5.77773	5.03697	3.46733
10	126.846	162.336	123.988	172.052	183.096	188.6	167.601	219.386	146.328	51.772	50.746	72.339	40.05	45.562	39.55	33.451	63.878	30.433	2.45009	3.19899	1.71399	4.29593	4.01861	4.76865	5.01034	3.43445	4.8082
11	228.543	138.654	134.112	264.433	159.314	147.801	155.657	158.808	220.844	72.241	49.583	46.781	51.468	44.712	48.337	28.679	43.102	50.436	3.16362	2.7964	2.8668	5.13781	3.56312	3.05772	5.42756	3.68447	4.3787
12	195.88	150.586	307.241	130.495	148.661	163.771	137.379	183.358	241.771	101.285	47.862	89.13	47.857	59.433	47.103	63.808	32.773	51.598	1.93395	3.14625	3.44711	2.72677	2.50132	3.47687	2.15301	5.59479	4.68567
13	174.155	221.118	194.589	135.945	154.311	156.263	359.34	171.54	148.273	61.253	38.76	71.302	36.316	61.309	46.249	32.952	34.166	42.257	2.84321	5.7048	2.72908	3.74339	2.51694	3.37873	10.905	5.02078	3.50884
14	167.299	233.077	159.665	115.117	187.627	121.655	135.359	155.563	149.111	56.738	56.315	53.029	40.435	37.786	43.077	33.233	40.468	37.973	2.94862	4.13881	3.0109	2.84696	4.96552	2.82413	4.07303	3.8441	3.92676
15	191.262	189.212	101.139	152.899	148.489	170.485	153.323	188.743	190.045	65.634	47.652	65.169	41.776	98.871	69.833	73.857	49.36	45.646	2.91407	3.9707	1.55195	3.65997	1.50185	2.44132	2.07594	3.8238	4.16345
16	212.728	158.808	268.403	125.324	159.477	179.611	275.465	195.023	183.883	57.279	75.683	54.81	65.848	67.328	91.579	40.629	46.484	38.554	3.71389	2.09833	4.89697	1.90323	2.36866	1.96127	6.78001	4.19549	4.76949
17	232.166	283.933	231.7	157.293	210.687	145.908	273.117	289.436	227.495	75.748	66.918	74.236	55.965	65.564	48.316	70.149	96.278	41.05	3.06498	4.243	3.12113	2.81056	3.21346	3.01987	3.89338	3.00625	5.5419
18	209.404	194.743	122.188	176.819	126.669	170.391	176.918	180.953	141.032	72.151	58.989	46.972	38.628	97.771	69.004	68.151	46.389	41.157	2.9023	3.30134	2.60129	4.57748	1.29557	2.46929	2.59597	3.90077	3.42668
19	285.911	166.676	192.042	120.333	157.166	231.672	181.951	185.421	132.85	65.887	49.996	51.282	42.801	56.321	127.937	54.679	41.915	63.381	4.33941	3.33379	3.74482	2.81145	2.79054	1.81083	3.32762	4.42374	2.09605
20	164.347	217.389	128.798	114.978	183.992	161.208	260.893	210.64	188.958	64.212	108.835	77.368	54.98	73.077	98.921	27.01	52.283	40.792	2.55944	1.99742	1.66475	2.09127	2.51778	1.62966	9.65913	4.02884	4.63223
21	192.317	193.458	234.35	76.243	141.891	174.522	164.615	188.854	250.06	52.458	42.972	89.902	51.101	49.955	39.935	37.951	51.977	35.164	3.66611	4.50195	2.60673	1.49201	2.84038	4.37015	4.33757	3.63341	7.11125
22	175.445	152.411	144.222	117.171	138.322	167.586	131.518	128.888	160.178	87.246	46.944	62.181	56.178	60.561	40.748	67.197	46.091	34.135	2.01092	3.24666	2.31939	2.08571	2.28401	4.11274	1.9572	2.79638	4.69249
23	104.048	142.215	142.436	199.123	169.047	157.544	194.538	185.4	196.064	61.642	55.405	87.776	33.188	40.172	56.443	41.118	50.504	51	1.68794	2.56683	1.62272	5.99985	4.20808	2.79121	4.73121	3.671	3.84439
24	264.915	218.248	156.387	142.021	128.351	209.153	172.256	205.876	135.351	117.178	55.716	61.673	44.392	41.245	41.059	70.427	34.276	44.014	2.26079	3.91715	2.53574	3.19925	3.11192	5.09396	2.44588	6.00642	3.07518
25	164.624	166.712	227.264	78.16	137.641	135.532	221.274	190.937	180.945	86.629	49.718	49.148	29.702	30.614	46.736	51.657	35.503	54.122	1.90033	3.35315	4.62407	2.63147	4.49601	2.89995	4.28352	5.37805	3.34328
26	236.256	130.035	198.01	94.541	126.649	161.199	208.83	213.214	171.292	49.355	37.096	48.828	36.636	43.38	59	74.366	72.222	43.062	4.78687	3.50536	4.05526	2.58055	2.91953	2.73219	2.80814	2.9522	3.9778
27	241.961	141.993	190.263	95.294	176.777	142.899	183.927	266.543	188.733	108.31	51.959	73.956	38.366	53.366	41.879	40.796	70.031	27.834	2.23397	2.73279	2.57265	2.48381	3.31254	3.41219	4.50846	3.80607	6.78066
28	134.466	167.726	121.807	120.416	170.3	239.008	211.287	167.093	214.462	78.159	47.218	51.426	44.745	56.782	71.674	86.979	35.556	40.87	1.72042	3.55216	2.36859	2.69116	2.99919	3.33465	2.42917	4.69943	5.24742
29	179.201	154.738	185.149	104.12	136.195	178.354	176.411	170.047	242.25	81.751	43.3	89.2	47.739	65.274	37.922	39.923	95.342	46.903	2.19203	3.57363	2.07566	2.18103	2.08651	4.70318	4.41878	1.78355	5.16491
30	195.133	139.607	213.974	117.661	129.062	153.183	135.085	164.939	247.542	112.995	92.751	102.732	70.057	55	57.839	34.976	38.527	34.659	1.72692	1.50518	2.08284	1.6795	2.34658	2.64844	3.86222	4.28113	7.14221
31	180.56	137.441	138.708	117.478	178.398	162.8	164.027	236.123	220.327	67.94	60.477	90.714	43.156	88.666	74.285	26.831	37.355	31.355	2.65764	2.27262	1.52907	2.72217	2.01202	2.19156	6.11334	6.32105	7.02685
32	163.67	122.385	157.099	174.072	126.775	168.63	257.721	194.743	221.416	44.719	54.026	52.637	36.63	51.902	67.097	48.841	42.972	52.638	3.65997	2.2653	2.98457	4.75217	2.44258	2.51323	5.27673	4.53186	4.20639
33	148.678	145.248	172.351	95.016	122.45	162.117	277.651	207.617	224.698	51.064	76.33	52.34	36.214	81.442	34.935	90.107	51.457	61.83	2.9116	1.9029	3.29291	2.62374	1.50352	4.64053	3.08135	4.03477	3.63413
34	108.78	148.03	148.03	138.101	111.973	222.173	257.606	161.505	139.086	52.026	77.302	62.596	35	62.308	41.765	32.264	46.975	31.326	2.09088	1.91496	2.36485	3.94574	1.79709	5.3196	7.98432	3.43811	4.43995
35	163.196	143.892	140.428	116.778	108.904	151.327	212.002	139.818	119.604	60.298	65.622	66.693	28.662	72.552	72.924	37.752	41.129	66.589	2.70649	2.19274	2.10559	4.07431	1.50105	2.07513	5.61565	3.3995	1.79615
36	236.212	293.728	128.825	289.468	138.311	143.611	218.506	108.268	157.442	33.597	59.168	45.141	81.849	47.2	74.88	46.918	57.353	81.701	7.03075	4.96431	2.85384	3.53661	2.93032	1.91788	4.65719	1.88775	1.92705
37	198.91	180.768	246.862	126.151	157.099	199.902	108.301	161.471	189.763	58.767	74	30.836	45.645	87.406	49.188	37.809	43.985	38	3.38472	2.44281	8.00564	2.76374	1.79735	4.06404	2.86442	3.67105	4.99376
38	194.654	175.57	158.773	131.183	160.555	124.338	123.709	172.047	140.118	61.883	81.269	46.726	28.676	55.608	76.086	55.486	53.756	36.264	3.14552	2.16036	3.39796	4.57466	2.88726	1.63418	2.22955	3.20052	3.86383
39	171.187	190.158	100.13	143.68	225.304	168.908	163.453	168.22	224.009	27.799	92.746	49.739	43.383	52.338	61.289	33.117	31.124	48.216	6.15803	2.05031	2.01311	3.3119	4.30479	2.75593	4.93562	5.40483	4.64595
40	186.003	144.045	190.801	157.632	143.781	155.978	168.68	183.853	186.301	90	52.822	57.507	59.872	64.243	59.851	58.706	38.276	49.358	2.0667	2.72699	3.31787	2.63282	2.23808	2.60611	2.8733	4.80335	3.77448
41	152.453	191.23	81.345	145.362	208.943	126.574	132.774	124.036	162.432	68	54.275	49.697	55.847	40.742	47.821	46.205	41.542	50.034	2.24196	3.52335	1.63682	2.60286	5.12844	2.64683	2.87359	2.9858	3.24643
42	125.539	139.463	90.708	125.865	130.384	200.823	231.7	234.293	155.348	50.225	45.131	72.897	41.996	77.06	49.264	48.79	96.972	35.219	2.49953	3.09018	1.24433	2.99707	1.69198	4.07647	4.74892	2.41609	4.41091
43	265.096	164.648	131.229	206.167	249.904	177.133	211.443	219.258	148.189	53.635	60.199	65.426	59.237	63.08	50.486	43.36	49.428	47.678	4.94259	2.73506	2.00576	3.48038	3.9617	3.50856	4.87645	4.43591	3.10812
44	186.593	143.837	157.178	116.619	101.533	170.074	329.248	219.317	273.386	45.318	89.947	77.997	54.075	61.735	91.96	39.224	41.833	62.408	4.11741	1.59913	2.01518	2.15662	1.64466	1.84943	8.39404	5.24268	4.38062
45	153.473	142.352	181.177	133.004	186.078	167.147	251.4	162.807	224.116	40.7	71.427	49.588	55.609	69.616	36.742	84.41	50.761	52.506	3.77084	1.99297	3.65365	2.39177	2.67292	4.54921	2.97832	3.20732	4.26839
46	232.835	116	150.333	137.83	107.005	137.931	160.312	201.854	304.541	83.732	54.331	40.086	40.842	72.238	58.696	38.942	32.345	34.932	2.78072	2.13506	3.75026	3.37471	1.48128	2.34992	4.11669	6.24066	8.71811
47	302.676	137.244	99.298	150.083	149.466	167.242	215.523	127.883	121.149	56.569	56	52.187	44.987	34.196	46.182	32.606	43.103	30	5.35056	2.45079	1.90273	3.33614	4.37086	3.62137	6.60992	2.96692	4.0383
48	195.164	188.011	123.794	210.858	104.709	172.491	214.217	117.72	248.115	60.076	38.273	61.897	66.295	71.957	56.755	47.131	29.772	52.579	3.24862	4.91237	2	3.1806	1.45516	3.03922	4.54514	3.95405	4.7189
49	200.112	110.887	152.463	96.607	171.991	226.559	179.627	164.469	208.849	77.066	50.559	48.261	40.917	72.42	53.678	61.754	31.216	39.037	2.59663	2.19322	3.15913	2.36105	2.37491	4.2207	2.90875	5.26874	5.35003
50	169.068	166.148	97.949	168.44	118.207	155.206	219.545	179.778	135.37	39.629	50	66.408	44.413	84.557	43.241	34.468	37.901	46.184	4.26627	3.32296	1.47496	3.79258	1.39796	3.58932	6.36953	4.74336	2.9311
51	120.071	148.486	140.071	133.417	164.454	143.122	188.68	276.704	201.099	61.45	86.004	54.196	64.227	65.857	37.136	34.726	39.283	38.369	1.95396	1.7265	2.58453	2.07727	2.49714	3.854	5.43339	7.04386	5.24118
52	207.171	181.077	185.564	256.759	217.368	138.192	196.469	197.162	166.58	34.849	56.728	55.019	52.819	36.872	77.363	45.426	65.758	89.294	5.94482	3.19202	3.37273	4.86111	5.89521	1.78628	4.32503	2.9983	1.86552
53	331.658	143.171	129.244	181.662	129.004	184.329	172.931	201.547	177.341	43.795	55.426	45.17	49.793	66	41.554	51.061	54.074	62.266	7.57296	2.5831	2.86128	3.64834	1.95461	4.43589	3.38675	3.72724	2.84812
54	118.068	138.293	122.43	123.794	179.335	249.243	282.577	167.8	195.533	70.978	40.148	63.926	53	120.409	64.835	71.33	55.743	29.849	1.66345	3.44458	1.91518	2.33574	1.48938	3.84427	3.96154	3.01024	6.55074
55	200.262	173.159	194.905	129.062	161.307	119.57	276.926	236.222	243.6	83.331	45.201	50.414	51.256	45.43	75.517	67.25	49.835	60.42	2.40321	3.83087	3.86609	2.51799	3.55067	1.58335	4.11786	4.74008	4.03178
56	158.152	146.509	241.628	105.385	155.541	145.279	207.735	186.531	246.617	54.281	57.012	44.038	74.517	93.696	31.572	45.151	38.422	29.682	2.91358	2.56979	5.48681	1.41424	1.66006	4.60151	4.60089	4.8548	8.30864
57	149.496	106.099	229.271	121.828	121.828	114.337	125.929	151.169	217.414	54.062	66.963	42.449	47.276	83.421	93.599	51.311	28.094	41.797	2.76527	1.58444	5.40109	2.57695	1.4604	1.22156	2.45423	5.38083	5.20167
58	152.306	125.32	107.355	156.349	121.078	161.276	234.787	173.217	144.506	51.608	67.681	52.713	37.645	53.674	45.623	30.751	52.427	65.082	2.95121	1.85163	2.03659	4.15325	2.2558	3.53497	7.6351	3.30397	2.22037
59	149.496	171.164	123.434	230.541	209.308	132.136	125.718	215.87	143.962	73.049	48.478	68.334	42.585	53.251	43.305	62.535	51.964	35.433	2.04652	3.53076	1.80633	5.41367	3.93059	3.05129	2.01036	4.15422	4.06294
60	119	194.813	105.679	233.38	102.083	291.548	138.409	125.252	182.584	50.892	55.595	31.782	36.748	69.312	33.118	39.979	27.28	27.129	2.33828	3.50415	3.32512	6.35082	1.4728	8.80331	3.46204	4.59135	6.73021
61	119.365	130.553	141.014	145.836	121.235	234.917	259.278	242.002	180.56	52.554	92.533	74.168	26.263	29.916	72.884	35.341	40.976	32.568	2.27128	1.41088	1.90128	5.55291	4.05251	3.22316	7.33646	5.90594	5.54409
62	176.491	171.843	113.635	100.955	129.321	133.989	212.191	148.862	213.063	32.507	53.946	67.492	70.712	45.962	49.932	39.626	41.966	41.454	5.42932	3.18546	1.68368	1.42769	2.81365	2.68343	5.35484	3.5472	5.13975
63	133.66	129.53	108.559	209.029	122.577	169.729	304.436	262.031	189.172	74.921	46.668	65.761	31.128	45.585	74.74	46.371	49.989	39.21	1.78401	2.77556	1.65081	6.71514	2.68898	2.27093	6.56522	5.24177	4.82459
64	169.461	166.388	123.891	130.981	206.461	212.047	110.145	122.102	144.101	56.779	94.08	64.854	34.85	43.141	47.419	36.545	39.645	45.645	2.98457	1.76858	1.91031	3.75842	4.78573	4.47177	3.01396	3.07988	3.15699
65	184.878	224.076	141.693	97.867	161.595	198.95	111.162	153.938	236.755	43.702	66.557	39.934	69.887	87.009	35.277	44	50.174	66.797	4.23042	3.36668	3.54818	1.40036	1.85722	5.63965	2.52641	3.06808	3.5444
66	217.92	231.525	144.451	174.244	134.536	163.132	117.72	220.057	175	44.985	43.114	45.824	31.78	57.407	49.821	29.711	64.171	42.642	4.84428	5.37007	3.1523	5.48282	2.34355	3.27436	3.96217	3.42923	4.10394
67	136.894	160.751	140.246	95.692	192.575	83.522	146.103	140.89	161.645	76.756	109.903	49.88	49.813	34.544	53.656	48.827	50.45	56.277	1.7835	1.46266	2.81167	1.92102	5.57477	1.55662	2.99226	2.79267	2.87231
68	139.032	155.978	258.631	139.054	220.844	168.134	235.951	234.804	180.712	51.737	84.773	71.208	45.026	45.905	78.627	36.058	60.736	42.365	2.68728	1.83995	3.63205	3.0883	4.81089	2.13837	6.54365	3.86598	4.2656
69	195.819	181.838	166.964	160.655	120.599	125.936	154.019	174.917	167.836	81.638	60.989	65.17	45.939	70.354	52.854	49.29	50.901	53.514	2.39863	2.98149	2.56198	3.49714	1.71417	2.38271	3.12475	3.43642	3.1363
70	184.253	142.864	190.379	108.904	181.122	138.885	237.895	204.553	125.419	97.63	44.19	58.757	49.568	53.254	53.023	34.368	55.709	45.617	1.88726	3.23295	3.24011	2.19706	3.4011	2.61934	6.92199	3.67181	2.74939
71	162.561	140.246	111.803	130.384	123.548	155.284	143.171	155.396	199.572	39.485	53.134	65.097	31	66.319	85.44	35.844	35.328	67.311	4.11703	2.63948	1.71748	4.20594	1.86294	1.81746	3.99428	4.39866	2.96492
72	263.219	116.417	156.605	174.402	178.101	210.381	124.149	114.237	241.081	44.196	71.478	51.66	38.833	47.753	44.89	69.594	70.122	33.249	5.95572	1.62871	3.03146	4.49108	3.72963	4.68659	1.7839	1.62912	7.25077
73	163.893	195.533	204.299	163.233	115.953	177.477	187.491	270.148	155.926	85.121	54.39	47.452	46.202	45.859	61	37.277	29.143	31.956	1.92541	3.59502	4.30538	3.53303	2.52847	2.90946	5.02967	9.26974	4.8794
74	149.241	145.344	174.23	156.311	148.405	191.442	169.517	254.672	123.693	129.925	53.752	70.652	74.717	34.752	62.018	41.447	38.092	34.479	1.14867	2.70397	2.46603	2.09204	4.2704	3.08688	4.08997	6.68571	3.58749
75	292.228	179.981	131.32	107.224	155.193	120.88	208.002	209.124	128.701	72.883	49.113	60.418	25.512	45.561	93.335	47.75	68.451	31.783	4.00955	3.66463	2.17352	4.20288	3.40627	1.29512	4.35606	3.05509	4.04937
76	138.679	173.98	261.228	96.69	153.375	114.551	228.561	194.648	230.673	109.603	45.388	32.435	71.662	32.748	48.676	30.344	68.105	51.618	1.26528	3.83317	8.05389	1.34925	4.68349	2.35334	7.53233	2.85806	4.46885
77	105.475	123.471	185.149	134.462	110.168	198.172	173.404	198.124	237.649	67.081	40.826	38.843	43.566	45.394	61.704	40.75	66.188	76.217	1.57235	3.02432	4.7666	3.0864	2.42693	3.21166	4.25531	2.99335	3.11806
78	147.567	109.11	202.04	90.521	126.115	137.058	249.359	157.487	140.801	70.907	52.201	51.367	47.094	61.768	51.901	64.104	55.475	44.835	2.08113	2.09019	3.93326	1.92213	2.04175	2.64076	3.88991	2.83888	3.14043
79	117.924	162.929	176.706	98.412	149.091	118.983	250.639	264.462	146.728	71.122	62.603	49.319	57.117	57.972	54.769	73.511	49.581	81.635	1.65805	2.60257	3.58292	1.72299	2.57178	2.17245	3.40954	5.33394	1.79737
80	257.67	294.783	133.417	129.275	147.99	143.391	313.56	185.065	314.186	73.178	75.842	56.445	39.895	54.021	56.406	62.705	44.746	92.955	3.52114	3.8868	2.36366	3.24038	2.73949	2.54212	5.00056	4.1359	3.37998
81	138.221	185.432	110.023	69.893	154.932	95.425	217.598	191.167	147.003	86.217	69.292	58.779	35.037	42.508	43.334	53.025	30.002	50.2	1.60318	2.6761	1.87181	1.99483	3.64477	2.20208	4.10369	6.37181	2.92835
82	141.354	182.168	198.92	123.907	138.351	97.693	150.416	253.734	159.678	55.787	66.771	60.937	51.092	48.492	51.876	62.294	92.669	30.884	2.53382	2.72825	3.26435	2.42517	2.85307	1.8832	2.41461	2.73807	5.17025
83	110.164	124.169	193.889	252.034	172.418	162.41	197.995	208.777	128.655	49.294	64.597	65	40.952	55.621	35.224	46.374	115.714	32.375	2.23484	1.92221	2.98291	6.15438	3.09987	4.61078	4.26953	1.80425	3.9739
84	166.76	144.669	135.148	129.016	196.023	258.817	227.528	138.679	125.208	47.559	38.837	72.422	73.388	62.8	42.879	97.169	98.547	35.552	3.50638	3.72503	1.86612	1.758	3.12139	6.03598	2.34157	1.40724	3.52183
85	149.777	125.674	217.348	155.708	152.053	218.509	226.991	272.677	170.182	61.766	66.158	44.292	77.231	73.456	68.69	44.933	41.678	27.224	2.42491	1.8996	4.90716	2.01613	2.06999	3.18109	5.05177	6.54247	6.25118
86	166.003	225.869	132.774	78.588	218.6	130.081	357.09	141.877	154.719	68.909	75.06	62.7	47.995	45.056	74.328	90.046	75	72.902	2.40902	3.00918	2.11761	1.63742	4.85174	1.75009	3.96564	1.89169	2.12229
87	211.367	253.148	226.374	116.709	204.783	204.362	134.648	230.638	146.813	74.461	73.077	45.558	63.59	62.486	46.339	54.927	58.895	33.618	2.83863	3.46413	4.96892	1.83534	3.27726	4.41015	2.4514	3.91609	4.3671
88	176.182	252.765	159.806	182.65	204.251	154.324	189.623	174.485	239.082	74.96	64.848	59.342	60.062	41.885	35.95	51.712	64	52.901	2.35035	3.89781	2.69297	3.04102	4.87647	4.29274	3.66691	2.72633	4.51942
89	174.264	161.385	221.939	127.035	162.513	149.375	233.549	147.122	82.389	64.725	69.346	43.042	35	53	55.476	42.498	49.612	40.333	2.69238	2.32724	5.15634	3.62957	3.06628	2.69261	5.49553	2.96545	2.04272
90	210.231	158.673	175.966	124.535	131.18	129.19	152.118	249.467	157.003	53.405	55.32	61.179	62.039	84.549	64.753	26.166	125.022	41	3.93654	2.86828	2.87625	2.00737	1.55153	1.99512	5.81357	1.99538	3.82934
91	237.966	126.21	142.864	128.705	143.224	177.102	177.133	236.038	203.679	100.5	41.525	60.106	64.324	32.861	38.866	25.388	52.087	46.029	2.36782	3.03937	2.37687	2.00089	4.35848	4.55673	6.97704	4.53161	4.42501
92	162.807	146.492	177.079	250.799	111.427	146.697	148.476	121.659	204.402	66.542	48.716	43.647	48.792	37.598	57.429	66.741	29.698	38.793	2.44668	3.00706	4.05707	5.14017	2.96364	2.55441	2.22466	4.09654	5.26904
93	195.451	136.015	157.003	151.954	137.383	120.283	150.659	154.324	179.354	56.46	47.583	55.264	44	71.232	56.435	27.095	36.453	36.277	3.46176	2.85848	2.84096	3.4535	1.92867	2.13135	5.5604	4.23351	4.94401
94	140.584	166.832	132.382	123.911	105.948	113.534	114.586	220.327	185.828	73.992	41.503	39.97	40	59.148	73	32.245	28.859	47.852	1.89999	4.01976	3.31203	3.09777	1.79124	1.55526	3.55361	7.6346	3.88339
95	187.779	129.418	114.495	92.801	157.544	194.041	289.394	189.283	153.154	61.445	78.734	44.906	43.299	52	66.611	45.581	58.999	53.033	3.05605	1.64374	2.54966	2.14326	3.02969	2.91305	6.34901	3.20824	2.8879
96	234.883	213.785	134.48	183.981	118.929	110.603	142.804	212.047	117.201	45.353	89.502	22.893	64.703	61.771	55.968	68.781	43.437	55.937	5.179	2.38861	5.87428	2.84347	1.92532	1.97618	2.07621	4.88171	2.09523
97	119.097	181.011	204.805	132.197	139.807	156.554	116.846	219.695	205.234	76.312	62.97	64.177	36.678	45.512	69.005	30.914	56.959	87.946	1.56066	2.87456	3.19125	3.60426	3.07187	2.26873	3.77971	3.85707	2.33364
98	235.595	238.202	201.718	100.896	156.774	165.979	142.443	160.253	285.323	91.065	42.45	75.474	52.554	72.377	43.042	36.108	27	85.55	2.58711	5.61135	2.67268	1.91985	2.16607	3.85621	3.94492	5.9353	3.33516
99	172.708	220.411	139.703	233.38	110.639	170.062	130.545	187.579	194.743	45.631	80.19	51.119	71.033	92.797	38.148	49.427	28.696	63.41	3.78488	2.74861	2.7329	3.28552	1.19227	4.45795	2.64117	6.53676	3.07117
100	215.455	175.328	206.456	177.859	148.476	108.467	222.324	198.154	212.777	44.195	66.55	51.257	46.524	49.961	41.958	26.227	49.854	69.142	4.8751	2.63453	4.02786	3.82295	2.97184	2.58513	8.47691	3.97469	3.07739
101	226.716	138.13	169.994	309.091	120.599	128.577	358.366	147.706	183.12	76.31	79.903	42.426	41.433	38	63.646	47.236	33.444	49.7	2.97099	1.72872	4.00684	7.46002	3.17366	2.02019	7.58671	4.41652	3.68451
102	177.564	163.132	138.463	121.396	116.829	177.654	200.122	223.893	208.291	70.51	68.041	39.527	51	41.507	42.572	46.669	91.341	36.001	2.51828	2.39755	3.503	2.38031	2.81468	4.17302	4.28811	2.45118	5.7857
103	236.449	200.262	165.946	213.74	171.467	149.265	129.692	206.649	131.575	50.379	91	38.343	75.289	47.017	49.138	41.018	70.382	38.877	4.6934	2.20068	4.32793	2.83893	3.64691	3.03767	3.16183	2.93611	3.38439
104	164.174	131.484	138.654	238.562	176.102	189.528	184.765	104.35	285.044	58.142	69.93	51.13	54.713	41	49.706	40.998	27.407	34.476	2.82367	1.88022	2.71179	4.36024	4.29517	3.81298	4.50668	3.80742	8.2679
105	191.638	161.078	135.831	140.121	154.506	138.293	160.555	104.235	114.826	84.849	52.997	44.548	101.399	45.944	59.515	53.868	42.085	52.996	2.25858	3.03938	3.04909	1.38188	3.36292	2.32367	2.98053	2.47677	2.16669
106	148.054	130.25	177.158	190.379	190.129	146.537	182.464	243.92	149.513	93.213	36.841	48.905	81.417	50.274	61.165	41.597	37.55	45.623	1.58834	3.53546	3.62249	2.33832	3.78186	2.39577	4.38647	6.49587	3.27714
107	132.575	203.843	199.09	160.131	134.648	154.548	181.157	214.56	201.762	66	101.076	40.973	41.673	67.731	45.215	67.14	51.655	35.115	2.00871	2.01673	4.85905	3.84256	1.98798	3.41807	2.6982	4.15371	5.74575
108	166.364	170.074	195.164	125.67	120.83	144.402	210.288	130.035	108.167	42.923	55.654	54.044	61.352	39.432	72.512	35.842	43.074	64.327	3.87587	3.05592	3.61121	2.04834	3.06426	1.99142	5.86708	3.01887	1.68152
109	183.208	219.146	149.282	178.239	169.921	191.408	197.162	173.632	165.56	48.33	33.176	66.921	56.799	79.359	65.234	52.853	25.179	58.167	3.79077	6.60556	2.23072	3.13807	2.14117	2.93418	3.73038	6.89591	2.84629
110	267.38	153.17	156.818	134.402	100.319	182.497	196.38	199.625	275.204	78.351	44.265	49.848	73.019	68.165	43.053	24.354	90.254	38.085	3.41259	3.4603	3.14592	1.84064	1.47171	4.23889	8.06356	2.21181	7.22605
111	171.453	124.579	171.143	134.015	306.493	165.076	158.382	140.73	202.082	40.215	47.949	69.727	55	68.017	67.41	34.705	42.545	40.441	4.26341	2.59816	2.45447	2.43664	4.50612	2.44884	4.56367	3.30779	4.99696
112	184.043	242.002	137.131	217.412	199.542	151.822	181.687	105.849	168.941	83.386	57.073	89.084	52.065	97.17	43.467	67.783	32.339	45.555	2.20712	4.24022	1.53934	4.17578	2.05354	3.49281	2.68042	3.27311	3.70851
113	152.84	182.8	201.559	196.881	162.114	158.824	135.418	202.356	123.045	36.771	89.76	49.861	50.785	33.788	45.306	45.906	40.621	49.395	4.15654	2.03654	4.04242	3.87675	4.79798	3.50558	2.9499	4.98156	2.49104
114	135.03	236.516	129.124	211.102	103.966	187.11	244.283	174.04	138.058	41.176	46.104	80.57	48.734	38.181	55.373	36.321	29.575	34.606	3.27934	5.13005	1.60263	4.33172	2.72298	3.37908	6.72567	5.8847	3.98942
115	207.509	159.831	180.236	145.784	150.987	208.969	136.312	166.811	173.22	64.946	60.129	33.5	40.148	85	98.101	35.173	42.376	40.051	3.1951	2.65814	5.38018	3.63116	1.77632	2.13014	3.87547	3.93645	4.32499
116	211.009	190.924	208.777	193.166	120.071	190.515	155.029	153.639	226.738	39.665	52.051	50	52.838	62.528	43.829	36.495	53.44	37.655	5.31978	3.66802	4.17554	3.65582	1.92028	4.34678	4.24795	2.87498	6.02146
117	242.685	250.569	194.743	98.234	167.075	135.418	168.048	165.919	161.149	70.052	33.207	48.823	39.322	54.502	37.333	37.361	36.238	62.335	3.46436	7.54567	3.98876	2.49819	3.06548	3.6273	4.49795	4.57859	2.58521
118	180	148.486	201.405	152.751	185.526	182.2	227.15	205.088	210.545	45.113	47.726	52.772	55.088	74.693	81.624	73.265	45.1	51.096	3.98998	3.11122	3.81651	2.77285	2.48385	2.23219	3.10039	4.54741	4.12058
119	219.1	135.713	171.19	158.028	80.66	186.078	202.744	208.904	153.395	34.296	30.212	37.948	79.575	57.027	69.711	106.405	44.801	30.987	6.3885	4.49202	4.51117	1.9859	1.41442	2.66928	1.9054	4.66293	4.9503
120	196.797	138.885	119.871	148.408	188.096	141.891	224.415	251.348	185.699	35.079	27.69	51.512	86.136	43.384	31.919	81.609	79.151	49.066	5.61011	5.01571	2.32705	1.72295	4.33561	4.44535	2.74988	3.17555	3.78468
121	155.206	140.428	142.618	172.047	140.801	148.223	283.214	295.373	186.269	86.263	113.586	97.105	30.31	87.313	30.619	43.34	58.629	38	1.79922	1.23631	1.4687	5.67625	1.6126	4.84088	6.5347	5.038	4.90182
122	166.571	105.906	156.467	85.376	105.679	109.343	204.384	122.809	140.616	74.226	28	49.392	33.392	31.294	70.715	42.689	26.598	83.548	2.24411	3.78236	3.16786	2.55678	3.37697	1.54625	4.78774	4.61723	1.68306
123	153.834	157.785	252.96	151.793	134.134	100	207.868	156.605	182.617	115.187	88.071	54.531	43.985	68.758	42.225	51.604	39.701	27.133	1.33552	1.79157	4.63883	3.45102	1.95081	2.36827	4.02814	3.94461	6.73044
124	174.152	159.7	125.144	140.801	143.014	140.071	207.993	212.476	165.605	72.662	45.717	70.845	50.714	45.278	46.315	46.941	48.617	57.295	2.39674	3.49323	1.76645	2.77637	3.15858	3.02431	4.43095	4.37041	2.89039
125	180.469	120.652	142.874	120.934	112.539	162.69	228.98	164.56	97.617	58.684	58.548	43.845	45.559	48.452	49.462	33.792	43.576	45.897	3.07527	2.06074	3.25862	2.65445	2.32269	3.28919	6.77616	3.77639	2.12687
126	158.155	210.098	229.02	233.309	126.823	132.853	189.061	106.042	144.669	25.967	61.439	54.932	62.099	51.437	73.961	101.089	28.806	56.471	6.09062	3.41962	4.16915	3.75705	2.4656	1.79626	1.87024	3.68125	2.56183
127	158.316	177.102	116.276	123.329	175.046	146.103	218.653	135.093	208.387	67.931	82.937	55.257	43.686	44.42	63.549	37.784	33.892	53	2.33054	2.13538	2.10428	2.82308	3.9407	2.29906	5.78692	3.98598	3.93183
128	161.22	190.919	118.152	197.891	167.108	135.695	153.496	136.894	237.489	56.758	53.552	41.076	41.434	96.263	25.043	36.63	33.335	45.375	2.84048	3.56511	2.87642	4.77605	1.73595	5.41848	4.19044	4.10661	5.23392
129	169.706	149.111	233.086	135.248	115.521	123.223	305.712	221.4	214.721	38	38.942	44.336	48.794	51.969	47.273	43.46	36.862	63.921	4.46595	3.82905	5.25726	2.77182	2.22288	2.60663	7.03433	6.00619	3.35916
130	283.365	149.335	154.175	243.074	187.072	148.122	204.783	179.047	166.066	61.398	47.353	56.228	55.28	79.647	51.281	37.033	47.995	55.951	4.61522	3.15365	2.74196	4.39714	2.34876	2.88844	5.52974	3.73053	2.96806
131	176.377	185.93	211.703	184.261	128.658	160.378	200.823	237.899	188.266	68.866	60.714	45.685	29.673	45.492	50.129	27.426	56.384	49.174	2.56116	3.06239	4.63397	6.20972	2.82815	3.19931	7.32236	4.21926	3.82857
132	134.618	243.187	144.25	149.603	191.05	188.138	135.059	172.931	201.109	83.875	53.671	74.011	30.316	82.84	51.589	32.005	43.827	40.447	1.60498	4.53107	1.94903	4.93479	2.30625	3.64686	4.21993	3.94576	4.97216
133	120.785	154.738	166.352	120.748	152.971	136.066	127.475	285.281	148.553	76.181	82.789	61.4	67.707	90.84	46.532	28.041	66.266	28.234	1.5855	1.86906	2.70932	1.78339	1.68396	2.92414	4.54602	4.30509	5.26149
134	155.081	190.683	173.623	143.178	139.714	229.993	164.794	200.771	205.361	41.114	83.786	53.158	52.224	58.585	42.561	34.222	59.844	40.589	3.77198	2.27583	3.26617	2.74161	2.38481	5.40384	4.81544	3.35491	5.05952
135	240.483	158.862	158.319	139.435	167.765	163.086	216.123	164.839	143.544	64.816	49.313	57.964	35	43.54	57.677	95.918	33.574	25.676	3.71024	3.2215	2.73133	3.98386	3.85312	2.82757	2.25321	4.90972	5.59059
136	153.395	147.597	153.219	245.08	171.143	198.204	167.108	235.748	157.493	63.01	59.378	47.85	41.394	84.615	48.873	28.502	66.195	78.831	2.43445	2.48572	3.20207	5.92066	2.02261	4.05549	5.86303	3.56142	1.99786
137	210.877	187.395	162.015	181.797	146.113	137.084	154.324	185.097	233.35	59.246	38.819	37.301	45.955	61.39	42.501	57.892	41.676	62.599	3.55935	4.8274	4.34345	3.95598	2.38008	3.22543	2.66572	4.44133	3.7277
138	128.413	155.081	127.311	252.976	187.259	153.844	260.277	114.865	199.424	41.092	35.88	63.992	46.582	51.322	97.55	26.875	63.884	32.251	3.12501	4.32221	1.98948	5.43077	3.64871	1.57708	9.68473	1.79802	6.1835
139	170.176	139.846	210.376	163.417	105.304	195.563	114.232	175.636	149.164	80.819	54.944	64.316	41.475	75	60.052	83.734	44.298	43.977	2.10564	2.54525	3.27097	3.94013	1.40405	3.25656	1.36422	3.96487	3.39186
140	184.253	132.004	120.433	167.386	119.921	181.43	181.466	177.294	248.195	52.842	61.266	32.609	67.386	51.908	44.615	33.273	52.345	52.135	3.48687	2.1546	3.69324	2.48399	2.31026	4.06657	5.45385	3.38703	4.76062
141	130.817	253.902	102.801	201.326	118.68	154.117	191.084	142.285	324.914	45.246	41.699	49.251	49.608	64.782	39.788	39.596	63.951	46.161	2.89124	6.08892	2.08729	4.05834	1.83199	3.87345	4.82584	2.22491	7.03871
142	125.399	142.79	310.78	114.28	96.773	113.569	215.947	151.076	141.736	91.751	48.125	33.119	57.159	62.348	85.128	51.284	40.626	59.971	1.36673	2.96706	9.38374	1.99934	1.55214	1.3341	4.21081	3.7187	2.36341
143	140.071	205.292	161.009	100.404	114.127	241.406	172.939	225.204	275.772	40.116	39.812	81.884	48.43	77.141	70.804	48.273	41.236	33.87	3.49165	5.15654	1.96631	2.07318	1.47946	3.4095	3.58252	5.46134	8.14207
144	133.33	103.446	172.743	139.442	130.553	98.858	126.4	136.488	120.652	70.711	76.406	52	38.762	65	55.861	32.6	37.655	53.71	1.88556	1.3539	3.32198	3.59739	2.00851	1.76971	3.8773	3.6247	2.24636
145	122.483	158.028	219.611	141.421	170.3	152.594	106.4	286.112	200.529	43.439	41.457	45.215	72.814	74.297	73.308	38.184	58.852	38.727	2.81966	3.81185	4.85704	1.94222	2.29215	2.08155	2.78651	4.86155	5.17802
146	177.53	171.421	170.414	239.27	165.052	181.041	215.671	208.346	163.294	74.324	55.892	57.789	48.015	119.296	74.33	36.784	110.693	36.917	2.3886	3.067	2.9489	4.98323	1.38355	2.43564	5.86317	1.8822	4.42327
147	221	110.639	139.27	111.946	115.694	139.517	162.114	183.461	163.982	57.037	81.084	112.247	71.919	62.931	68.567	50.769	40.209	50.025	3.87468	1.3645	1.24075	1.55656	1.83843	2.03475	3.19317	4.56268	3.278
148	160.378	133.33	156.818	158.534	136.821	163.689	211.047	104.738	255.441	42.123	88.259	48.126	37.455	67.385	38.091	57.327	58.804	31.483	3.80737	1.51067	3.25849	4.23265	2.03044	4.29731	3.68146	1.78114	8.11362
149	184.22	257.158	146.492	125.32	233.032	238.65	201.556	150.615	193.499	58.785	61.624	38.979	57.38	72.75	50.573	64.452	57.24	39.603	3.13379	4.17302	3.75823	2.18404	3.20319	4.71892	3.12723	2.63129	4.88597
150	139.56	194.859	120.806	133.989	133.195	159.154	211.814	205.769	171.172	48.838	62.516	33.1	36.657	40.4	47.276	36.329	85.123	39.1	2.85761	3.11695	3.64973	3.65521	3.29691	3.36649	5.83044	2.41731	4.3778
																		Mean	3.07806			3.02163			4.26175
																		SEM	0.0575372			0.0550954			0.0745284
