# Supplementary material for: Effects of secretome derived from macrophages exposed to calcium oxalate crystals on renal fibroblast activation
Source: Commun Biol. 2021 Aug 11;4:959. doi: 10.1038/s42003-021-02479-2 (PMC8358035; doi:10.1038/s42003-021-02479-2)
Supplement: Supplementary file 3 — Supplementary Data 3 [file 42003_2021_2479_MOESM3_ESM.xlsx]

## Sheet: Supplementary Data 3
Supplementary Data 3: Source data for Fig. 6b
Number of measurements	Alpha-SMA level (fluorescence intensity/cell)
	Untreated			Ctrl-MP secretome			COM-MP secretome
	Experimental set			Experimental set			Experimental set
	1	2	3	1	2	3	1	2	3
1	13.072	14.494	12.343	14.425	14.095	14.213	22.996	24.444	25.122
2	12.508	15.746	12.017	14.799	12.936	14.735	23.603	22.317	23.253
3	12.193	15.183	12.7	15.023	12.743	14.095	21.814	22.832	23.259
4	13.033	14.912	13.047	14.066	14.264	14.026	22.975	22.376	22.653
5	12.543	13.861	12.526	14.294	13.144	14.27	23.949	23.436	23.732
6	12.853	14.021	12.219	13.951	12.445	13.712	23.279	23.934	23.375
7	12.995	13.43	11.779	13.016	12.902	15.225	22.795	23.659	23.306
8	13.163	15.182	13.001	13.34	12.932	16.022	24.208	22.793	24.019
9	13.101	15.09	12.532	13.985	12.535	15.075	23.55	22.278	23.074
10	13.061	13.829	12.323	13.974	12.428	15.052	13.288	23.064	23.875
11	14.718	14.792	12.66	14.499	12.437	14.386	13.821	23.689	24.379
12	14.888	14.562	13.024	14.484	13.574	15.268	14.05	23.834	22.812
13	15.489	14.944	13.046	14.03	12.48	15.86	22.353	23.105	24.692
14	15.31	14.851	13.281	13.573	13.819	14.687	12.738	22.266	24.109
15	15.044	14.968	13.708	14.124	14.683	15.708	13.666	22.968	25.205
16	14.794	10.694	13.793	13.246	13.489	13.596	13.866	23.052	24.768
17	14.213	14.333	13.292	13.88	12.878	13.328	13.304	22.778	25.341
18	15.849	14.343	13.446	13.605	13.548	14.043	13.621	22.866	25.836
19	14.796	14.94	13.273	14.522	12.289	13.6	13.162	22.814	17.676
20	15.894	15.138	15.73	13.676	12.831	15.064	18.952	22.181	17.007
21	11.194	13.748	13.828	15.674	13.31	13.615	19.673	22.219	15.471
22	11.331	14.009	13.878	15.735	17.869	15.803	18.162	21.801	15.733
23	10.919	14.193	13.919	12.93	18.341	14.171	17.091	21.82	26.709
24	16.585	14.204	13.411	12.999	13.844	14.187	18.226	24.254	26.517
25	15.373	14.659	12.395	12.908	13.649	14.839	18.423	23.55	27.784
26	14.913	15.812	12.959	13.496	13.94	15.941	18.949	24.689	25.835
27	14.749	16.026	13.824	13.687	12.861	14.978	18.835	22.902	24.95
28	14.118	15.49	13.202	14.752	13.021	13.26	18.967	24.26	16.686
29	14.519	15.771	13.154	13.916	12.695	13.413	17.884	22.215	15.198
30	14.827	15.067	13.136	13.454	12.848	13.937	26.365	24.244	17.785
31	14.532	12.187	13.429	14.185	12.96	13.776	27.499	25.624	21.605
32	14.405	15.42	13.858	13.984	12.193	15.206	25.533	25.072	21.636
33	14.272	14.94	13.018	14.956	13.805	14.247	24.621	25.454	26.135
34	15.813	15.27	13.352	14.217	13.747	14.42	25.217	24.673	25.842
35	15.207	14.911	13.632	13.223	12.243	13.945	25.844	25.362	25.933
36	15.671	11.247	13.963	14.921	12.707	15.093	25.245	24.908	26.189
37	15.813	11.33	13.465	14.641	13.187	15.504	24.823	24.88	21.448
38	14.227	12.415	13.927	14.317	11.656	14.892	26.184	25.079	25.454
39	13.972	14.481	14.429	14.401	12.747	14.849	24.795	25.229	25.459
40	13.751	14.439	13.746	14.827	13.718	13.445	25.627	26.295	24.944
41	14.4	14.134	14.946	13.306	12.886	13.86	24.336	24.122	15.711
42	14.076	13.821	14.834	14.118	12.937	14.501	25.211	23.258	24.83
43	14.793	14.101	14.449	13.39	12.423	14.534	27.227	24.181	16.063
44	15.477	13.751	14.999	14.448	13.069	13.722	25.74	24.633	16.957
45	14.595	11.351	14.577	13.89	12.955	15.97	25.942	23.523	24.994
46	10.437	14.917	15.171	14.842	13.39	15.801	27.113	24.218	25.759
47	15.546	15.138	14.411	13.076	14.279	10.817	24.803	25.075	25.236
48	15.004	10.444	15.003	13.734	13.823	11.848	27.12	25.158	26.22
49	10.988	15.653	13.965	13.586	12.895	10.183	25.054	26.393	20.398
50	15.234	14.946	14.213	13.979	13.771	15.766	16.651	23.145	20.351
51	11.022	14.916	13.987	13.92	12.789	12.283	15.565	24.272	27.764
52	14.932	10.321	14.9	14.446	12.624	12.662	15.675	24.976	28.157
53	15.946	15.507	15.789	13.312	12.875	16.41	16.198	23.958	27.722
54	14.186	15.736	15.334	13.651	13.12	15.548	16.343	24.901	25.691
55	14.786	11.477	12.172	14.095	13.13	15.812	16.55	23.768	26.738
56	13.933	11.046	12.452	12.785	13.412	15.209	16.587	26.379	25.995
57	14.563	11.981	12.704	14.504	13.609	15.802	13.674	25.301	21.96
58	15.537	15.479	12.568	13.691	13.693	15.868	13.124	24.06	20.03
59	14.673	15.47	12.352	13.858	13.565	14.941	13.729	19.431	20.832
60	14.284	16.271	12.824	14.602	12.642	15.902	14.493	24.201	26.844
61	10.299	15.218	13.637	14.616	13.355	15.995	15.76	24.273	25.743
62	10.15	15.135	12.862	15.715	13.292	16.14	14.699	16.953	25.985
63	15.221	14.548	12.68	13.992	22.88	15.032	16.246	13.363	21.585
64	15.797	11.066	12.978	15.05	12.573	14.869	16.117	17.524	26.596
65	15.457	15.557	14.145	13.885	13.906	14.779	16.586	15.545	24.484
66	15.032	15.373	14.074	13.924	12.525	15.078	16.86	14.445	22.879
67	15.697	14.596	13.999	13.798	13.725	15.025	14.546	24.151	23.123
68	14.627	13.647	13.732	12.822	13.739	14.605	15.607	24.674	23.681
69	15.29	13.349	12.971	14.512	13.253	14.944	17.087	25.231	24.58
70	12.987	14.705	13.587	12.563	21.566	14.542	22.462	26.399	22.86
71	14.317	11.561	12.404	14.651	21.431	17.973	22.922	24.163	21.783
72	11.106	11.361	12.667	15.592	13.052	15.322	22.561	25.161	24.209
73	14.384	14.389	12.268	16.016	13.105	16.066	22.964	23.978	23.565
74	15.3	13.861	12.943	14.655	12.028	15.47	23.149	26.766	25.532
75	14.872	10.122	13.542	14.271	13.635	15.9	23.691	24.449	26.642
76	14.261	10.533	13.76	14.339	12.849	14.932	24.11	24.739	26.069
77	14.65	11.103	14.047	13.536	13.251	15.787	22.42	25.932	28.032
78	14.146	15.11	16.912	13.047	12.258	15.764	23.101	26.058	26.062
79	14.867	14.068	15.457	13.004	12.197	15.498	22.785	25.119	26.344
80	14.353	11.799	13.39	15.293	12.411	15.629	23.116	23.749	25.627
81	14.309	14.447	12.745	14.33	16.46	15.409	23.711	25.053	25.607
82	14.114	14.882	13.25	13.07	12.208	15.751	24.165	24.219	25.81
83	14.751	14.979	12.551	13.638	12.985	16.04	23.938	25.5	24.657
84	13.957	13.93	13.277	13.796	13.223	14.858	23.303	23.303	25.441
85	14.894	14.416	24.159	13.801	18.954	15.734	23.477	24.312	25.308
86	11.443	13.74	23.265	14.192	13.791	14.746	23.635	27.037	26.019
87	15	14.103	23.694	13.059	13.079	14.533	14.21	25.563	19.769
88	14.884	14.053	22.536	13.281	12.776	14.181	13.66	20.449	20.357
89	14.39	13.96	22.033	13.704	13.162	14.653	13.362	24.687	16.555
90	10.621	12.961	22.883	14.793	12.967	13.941	13.343	23.105	16.283
91	15.25	13.75	24.251	14.91	14.478	13.263	14.819	16.215	20.832
92	15.48	13.766	23.947	14.272	19.259	14.289	23.591	20.224	16.151
93	14.404	13.953	14.66	14.067	13.8	14.6	23.802	24.448	20.183
94	14.374	14.757	13.675	13.655	14.101	15.778	23.12	16.227	20.765
95	10.466	14.97	15.308	12.838	13.201	15.079	23.998	15.438	21.154
96	16.034	10.753	14.367	13.512	19.012	13.964	23.862	15.94	15.552
97	10.163	10.808	14.47	13.334	19.766	16.113	24.395	20.022	20.336
98	11.355	10.625	14.824	15.326	21.711	14.405	24.959	14.902	14.308
99	10.551	14.68	13.993	14.71	21.987	15.127	24.974	14.333	15.793
100	11.993	13.833	13.936	15.273	22.557	15.927	24.69	24.57	11.599
Average	14.1034			14.2889			22.154
SEM	0.120769			0.0975623			0.232818
