# Supplementary material for: Effects of secretome derived from macrophages exposed to calcium oxalate crystals on renal fibroblast activation
Source: Commun Biol. 2021 Aug 11;4:959. doi: 10.1038/s42003-021-02479-2 (PMC8358035; doi:10.1038/s42003-021-02479-2)
Supplement: Supplementary file 4 — Supplementary Data 4 [file 42003_2021_2479_MOESM4_ESM.xlsx]

## Sheet: Supplementary Data 4
Supplementary Data 4: Source data for Fig. 7b
Number of measurements	F-actin level (fluorescence intensity/cell)
	Untreated			Ctrl-MP secretome			COM-MP secretome
	Experimental set			Experimental set			Experimental set
	1	2	3	1	2	3	1	2	3
1	10.841	9.858	8.601	6.66	8.632	11.885	17.389	28.722	22.659
2	9.928	9.854	10.494	5.816	8.927	10.91	15.116	26.946	16.215
3	8.031	9.255	9.115	5.63	9.439	12.415	22.218	20.499	15.971
4	9.644	9.529	9.757	7.473	8.292	14.97	18.029	23.41	20.698
5	8.414	13.179	9.107	6.656	8.996	11.265	17.82	19.854	21.723
6	10.901	10.097	9.896	6.19	7.796	12.195	18.675	29.169	13.493
7	11.22	7.754	10.41	6.79	8.057	13.278	15.901	20.292	19.615
8	9.367	8.803	8.445	10.761	8.732	12.444	16.985	21.526	17.669
9	11.478	6.696	8.05	10.425	8.478	11.413	20.133	29.038	19.438
10	11.015	9.108	9.443	11.329	9.228	14.094	17.547	21.232	19.677
11	10.802	7.91	9.811	11.015	9.646	12.286	15.567	20.945	22.735
12	8.269	9.688	8.389	11.099	8.108	11.634	15.43	16.449	14.09
13	7.949	10.627	8.118	10.77	6.761	16.54	13.225	21.392	21.441
14	10.083	8.455	9.519	10.353	7.149	13.629	15.657	22.864	19.128
15	8.217	7.545	9.806	8.794	7.087	12.815	16.717	20.981	16.226
16	7.528	9.941	9.707	10.496	8.974	12.913	18.507	26.086	20.346
17	9.99	7.844	9.562	8.3	7.61	13.03	18.719	20.723	21.543
18	8.172	9.351	10.356	10.309	11.435	13.429	19.08	23.007	18.451
19	11.526	8.357	8.568	9.545	7.781	12.763	17.644	15.278	19.013
20	10.62	8.678	12.242	9.007	8.336	14.036	15.975	14.953	19.356
21	9.32	10.634	7.871	11.607	8.993	10.218	16.667	14.578	18.251
22	8.285	9.51	7.455	9.462	8.558	11.843	15.917	15.783	19.891
23	9.769	9.853	7.856	10.245	7.65	11.199	17.546	13.822	14.104
24	8.61	7.413	7.495	8.921	9.281	7.419	16.438	13.497	15.465
25	9.894	7.12	8.008	8.781	9.148	8.652	12.878	13.314	23.69
26	9.441	8.296	9.303	13.9	10.7	12.616	15.633	14.27	16.336
27	8.934	8.705	10.664	11.723	11.115	7.951	14.329	16.757	14.773
28	7.578	9.516	8.333	10.627	12.289	12.693	13.663	17.57	13.239
29	7.473	8.637	8.77	10.437	11.56	11.392	13.584	16.119	14.685
30	8.145	10.041	10.898	11.062	11.708	12.507	15.285	17.799	15.998
31	7.787	11.964	9.444	7.818	12.491	13.382	15.458	18.112	16.503
32	7.448	7.198	11.871	12.496	11.49	12.749	17.045	18.865	14.973
33	7.965	6.444	14.427	12.322	11.646	11.842	15.771	17.909	14.776
34	9.403	6.441	10.584	10.607	9.309	7.105	17.109	14.551	20.301
35	8.635	7.127	11.915	10.043	13.719	11.397	17.745	19.714	16.069
36	7.554	9.448	11.491	10.346	9.481	11.579	13.197	13.975	14.651
37	7.271	5.258	10.097	11.846	7.778	11.766	15.876	15.135	13.321
38	9.131	7.291	9.685	12.242	10.286	8.054	15.133	15.08	21.678
39	9.914	9.824	9.093	11	10.605	8.249	17.189	9.309	16.364
40	8.253	9.562	8.928	11.271	11.074	8.103	18.009	10.279	22.989
41	9.679	10.47	10.412	11.305	11.72	10.038	18.006	14.264	19.192
42	7.592	7.235	11.971	9.563	13.845	7.443	18.711	16.679	20.953
43	8.381	8.959	10.211	11.97	13.823	12.802	19.1	14.685	14.655
44	8.027	7.32	9.61	9.642	10.731	7.525	15.448	14.467	21.547
45	9.21	7.488	10.076	10.87	7.125	12.328	15.846	11.725	17.643
46	9.074	11.762	11.664	11.934	7.733	12.278	15.106	12.085	19.517
47	9.69	8.879	12.277	12.453	12.885	8.599	17.74	14.399	14.152
48	9.347	9.762	12.348	9.981	12.365	10.922	17.337	9.211	14.123
49	10.225	12.324	11.12	11.464	10.178	8.278	17.772	11.198	21.61
50	6.926	13.772	11.092	7.154	10.429	9.72	15.629	8.37	17.523
51	11.354	11.625	13.117	12.845	7.561	12.706	18.926	10.023	14.87
52	9.364	12.75	13.507	10.196	8.485	12.754	17.797	9.406	15.907
53	10.755	9.408	12.595	9.94	13.842	10.84	18.647	8.952	17.069
54	9.478	10.836	13.033	7.184	7.337	11.072	20.962	8.811	14.174
55	9.686	11.934	13.183	9.487	7.324	7.338	20.897	17.852	13.701
56	10.51	11.019	9.312	7.702	10.691	12.163	18.653	13.032	14.859
57	11.527	8.267	13.899	8.312	13.514	11.06	17.796	20.377	14.926
58	9.592	9.672	13.123	7.413	13.811	11.29	16.081	14.814	14.713
59	9.792	6.03	10.258	11.094	7.078	12.339	16.571	14.613	20.328
60	6.848	7.201	13.017	10.909	10.333	9.187	18.993	12.411	13.024
61	6.483	9.39	13.373	7.171	11.939	10.881	17.552	12.234	21.64
62	8.658	6.867	14.819	7.168	7.825	10.457	15.874	14.495	21.339
63	10.616	6.145	12.309	9.75	12.976	12.106	11.939	14.856	21.45
64	10.394	6.735	12.931	7.742	10.533	10.606	13.45	14.863	20.838
65	8.46	7.657	13.315	10.532	13.701	10.659	19.178	13.986	20.009
66	8.356	9.517	13.276	7.99	7.285	10.544	19.284	15.898	14.482
67	8.248	7.715	11.603	7.501	7.602	9.631	23.878	15.707	20.467
68	9.204	10.09	10.268	8.728	7.849	8.616	24.241	15.372	20.654
69	8.869	10.828	10.503	7.979	7.335	8.612	19.735	20.064	12.748
70	11.004	9.05	10.081	8.767	7.061	12.441	17.378	17.632	20.254
71	13.739	8.252	12.773	11.018	13.593	7.931	19.878	18.313	20.194
72	10.318	8.305	9.411	11.022	14.391	11.721	17.309	18.583	21.823
73	9.852	10.605	12.229	9.032	10.224	12.845	19.276	19.401	20.371
74	12.211	8.738	13.185	7.082	12.044	9.726	24.639	20.761	19.174
75	7.903	8.794	11.698	8.446	7.417	8.194	19.122	19.603	15.95
76	7.77	10.185	9.751	7.171	12.103	10.416	19.712	18.665	17.111
77	11.006	9.829	13.315	7.237	12.698	10.772	17.4	20.31	15.783
78	7.027	7.634	12.802	8.489	8.683	11.083	18.198	20.102	21.762
79	9.732	8.382	10.539	8.483	7.409	11.929	16.921	17.59	17.921
80	10.281	9.276	10.634	10.525	12.172	11.504	15.109	14.863	19.918
81	11.465	13.021	10.079	8.752	12.551	10.376	16.747	16.725	21.67
82	8.655	10.151	10.752	9.711	12.4	11.795	30.86	24.886	20.972
83	12.182	10.511	10.545	10.272	12.247	11.195	25.325	20.49	20.875
84	10.333	9.153	11.623	10.021	8.488	8.073	24.373	19.824	20.384
85	10.363	11.147	10.947	8.935	8.667	13.02	25.61	15.577	20.74
86	8.092	8.384	12.954	7.244	6.608	12.574	30.963	14.58	14.729
87	12.823	8.136	14.03	9.506	10.951	11.982	30.628	19.054	16.215
88	10.051	9.662	9.933	8.903	8.267	11.558	29.543	16.075	14.106
89	11.311	9.283	11.443	9.677	6.601	9.573	29.602	16.452	14.114
90	8.776	11.267	14.015	11.7	8.672	10.912	28.022	27.197	21.1
91	9.699	9.918	11.13	8.423	6.486	11.119	30.378	27.669	21.435
92	9.755	8.555	11.823	10.741	6.408	12.335	27.852	27.499	14.657
93	10.615	11.876	11.471	11.654	6.526	10.162	18.07	23.371	21.999
94	11.011	11.444	13.116	7.298	8.867	8.502	19.639	23.898	15.431
95	8.223	9.994	10.723	8.229	8.073	13.22	20.589	23.17	18.214
96	7.408	10.628	12.127	10.211	12.036	12.256	18.289	22.722	20.938
97	7.626	10.215	10.822	12.149	11.891	11.759	17.755	22.87	20.955
98	8.201	11.895	11.5	11.433	8.788	12.494	15.325	22.242	21.99
99	9.723	10.966	12.451	9.173	11.67	10.827	17.269	25.553	15.084
100	7.979	9.917	12.797	9.324	9.261	10.081	15.75	26.878	16.787
Average	9.86143			10.1802			18.1834
SEM	0.104194			0.119693			0.239324
