# Supplementary material for: Effects of secretome derived from macrophages exposed to calcium oxalate crystals on renal fibroblast activation
Source: Commun Biol. 2021 Aug 11;4:959. doi: 10.1038/s42003-021-02479-2 (PMC8358035; doi:10.1038/s42003-021-02479-2)
Supplement: Supplementary file 5 — Supplementary Data 5 [file 42003_2021_2479_MOESM5_ESM.xlsx]

## Sheet: Supplementary Data 5
Supplementary Data 5: Source data for Fig. 8b
Number of measurements	Fibronectin level (fluorescence intensity/cell)
	Untreated			Ctrl-MP secretome			COM-MP secretome
	Experimental set			Experimental set			Experimental set
	1	2	3	1	2	3	1	2	3
1	12.307	11.263	15.819	12.516	9.921	18.227	14.078	11.303	15.222
2	11.902	10.204	14.357	11.782	11.857	17.617	16.691	13.156	15.455
3	10.833	11.185	13.62	13.183	8.904	10.891	14.062	15.463	16.804
4	12.392	10.935	13.069	10.824	16.529	18.656	11.932	13.241	13.688
5	12.648	10.195	12.72	9.389	12.409	16.602	20.234	13.798	16.314
6	11.568	10.387	11.772	11.996	16.21	15.911	16.122	13.344	14.801
7	11.147	10.631	12.502	12.266	15.501	15.944	10.112	21.92	17.769
8	10.919	8.757	13.367	12.173	15.359	16.697	18.209	13.884	19.587
9	11.089	10.743	13.447	12.698	16.815	11.401	10.498	14.348	18.525
10	12.285	9.26	12.317	9.624	16.985	11.54	18.93	12.411	16.502
11	11.663	11.22	13.112	17.836	15.725	10.997	19.091	12.491	20.498
12	12.339	10.931	14.267	11.959	16.095	11.156	10.799	11.939	23.065
13	12.603	10.687	13.899	10.638	16.309	18.11	18.12	12.606	16.1
14	11.151	10.241	12.284	11.934	8.76	19.525	20.508	14.341	17.317
15	11.046	10.576	11.844	11.834	8.372	19.155	12.297	13.022	19.736
16	12.163	15.797	12.576	10.774	8.053	11.434	20.839	14.388	17.082
17	12.125	14.927	12.342	11.179	19.425	9.115	20.01	20.818	16.034
18	8.085	14.676	12.954	12.021	11.181	9.354	10.543	12.097	17.668
19	10.07	16.99	11.846	13.095	10.763	10.089	11.036	13.334	14.128
20	11.093	8.889	11.484	10.807	9.884	17.322	10.615	13.878	14.61
21	15.258	11.704	12.13	10.212	9.595	10.382	10.565	12.344	13.425
22	10.546	10.464	12.017	10.932	10.659	10.745	12.058	17.181	15.049
23	8.605	11.826	11.854	14.179	10.735	9.279	12.058	17.355	17.195
24	17.16	10.348	11.702	11.965	17.63	15.326	12.562	18.227	12.607
25	17.017	10.736	12.114	12.558	17.43	15.25	19.485	17.73	12.886
26	15.363	10.158	10.542	11.715	10.026	15.923	19.873	19.445	13.237
27	15.181	11.579	10.123	13.002	10.222	16.374	20.183	21.306	12.826
28	15.75	10.832	10.702	13.083	10.184	8.516	19.665	16.584	13.426
29	15.094	11.35	9.683	16.017	13.151	8.783	18.715	18.253	10.383
30	16.529	9.712	11.106	11.349	10.858	10.264	14.54	18.514	12.759
31	10.663	10.06	11.619	12.375	10.145	11.544	15.423	20.518	11.911
32	12.46	10.365	11.777	12.831	16.966	11.943	15.422	15.434	20.177
33	13.457	12.073	11.257	10.501	10.861	8.153	23.93	13.955	11.328
34	12.536	10.681	10.904	12.047	10.321	12.157	14.483	11.826	10.627
35	12.629	11.423	11.946	11.83	11.017	11.03	14.712	13.307	12.014
36	12.711	12.563	14.002	12.985	11.759	13.723	16.315	12.867	14.638
37	12.114	12.788	13.987	13.54	10.833	12.865	14.911	11.28	11.54
38	11.812	10.946	13.376	12.79	10.997	11.293	14.115	11.417	13.16
39	11.608	12.452	13.466	11.342	18.792	13.44	17.172	11.896	20.551
40	11.184	11.947	12.244	11.666	10.334	14.144	14.077	12.533	21.687
41	11.943	10.655	15.818	11.972	10.654	13.115	15.154	13.769	21.919
42	11.873	11.376	12.272	11.142	11.95	11.108	17.587	11.8	22.067
43	11.558	11.901	11.084	11.276	10.685	14.12	15.172	14.543	13.92
44	10.859	11.194	11.125	10.944	10.243	10.185	15.476	16.746	17.126
45	13.123	13.362	12.022	9.334	10.022	11.422	15.647	14.63	17.414
46	10.483	12.52	12.813	10.233	12.096	14.622	14.052	15.364	17.023
47	9.45	11.526	11.181	10.485	10.136	11.862	15.123	15.294	16.754
48	9.503	11.736	11.447	9.994	12.317	7.749	14.661	16.57	16.67
49	10.751	14.374	13.474	16.479	15.371	8.127	16.728	15.609	18.706
50	8.851	12.405	11.217	19.773	16.077	8.105	15.648	17.998	14.227
51	10.161	13.099	10.889	16.909	14.754	7.419	14.127	15.985	15.222
52	8.393	15.334	11.275	15.143	14.317	10.146	15.619	15.34	16.764
53	8.09	8.359	12.276	15.78	10.863	10.111	15.224	15.337	14.64
54	7.277	8.151	11.054	16.017	16.215	7.456	14.88	12.233	15.589
55	9.241	10.079	12.488	10.129	13.496	7.724	14.93	13.3	15.972
56	8.456	14.089	11.4	16.502	13.565	10.116	14.475	11.679	15.321
57	9.24	13.949	10.397	17.071	13.409	12.611	14.614	12.588	12.882
58	9.682	12.952	10.36	12.308	16.267	10.336	15.99	14.902	14.858
59	10.048	11.13	11.473	11.606	14.75	17.917	15.589	13.842	15.185
60	10.479	12.099	11.288	12.247	13.918	10.111	17.788	11.706	15.024
61	11.054	13.285	11.138	12.728	15.013	9.328	18.775	13.709	14.603
62	12.639	12.85	10.143	10.8	15.932	8.354	15.052	13.657	12.882
63	12.315	12.095	10.53	12.917	9.115	8.874	15.695	11.609	18.174
64	11.459	11.756	11.686	10.705	13.801	9.075	14.98	11.363	15.085
65	11.604	11.405	13.241	12.513	14.594	17.887	15.208	11.926	13.819
66	11.664	9.818	13.538	12.017	14.477	17.539	15.986	13.241	13.918
67	9.939	12.71	13.734	11.934	15.116	10.413	18.381	13.171	13.51
68	11.191	10.371	14.816	11.361	14.369	10.579	17.596	12.182	13.519
69	10.896	12.952	14.012	12.732	14.094	10.623	14.703	14.657	14.077
70	11.253	10.434	12.987	15.552	7.714	9.383	15.491	12.17	16.555
71	10.801	11.579	12.407	15.87	14.753	12.318	15.745	12.368	14.108
72	13.287	11.327	10.028	10.792	13.411	19.23	16.411	11.404	13.195
73	11.986	11.244	9.139	13.676	11.547	8.441	16.176	11.338	13.167
74	10.803	12.966	13.881	10.72	10.627	11.262	15.133	12.963	13.094
75	11.236	13.922	15.005	11.971	10.794	8.199	16.38	12.041	19.217
76	11.116	12.778	13.128	11.234	12.447	11.364	15.878	13.502	21.475
77	11.637	13.561	12.764	11.956	10.88	10.162	18.099	10.782	20.908
78	12.811	12.697	13.342	10.932	12.709	8.642	14.362	13.318	14.127
79	12.89	13.166	10.579	11.206	14.263	11.224	15.871	15.81	12.913
80	11.479	13.679	12.559	11.103	10.32	12.584	12.34	12.956	13.982
81	12.091	11.907	10.416	10.478	7.603	11.381	12.291	14.416	13.454
82	13.505	8.678	10.577	11.325	8.31	11.552	15.077	11.283	16.144
83	11.468	8.823	10.813	10.502	8.502	8.618	12.189	11.658	18.406
84	12.736	12.009	10.655	9.836	7.416	11.572	13.918	12.591	15.582
85	13.977	12.347	11.879	10.142	7.051	11.892	22.65	14.196	16.933
86	13.883	12.225	10.356	10.712	7.937	10.275	13.178	15.515	15.115
87	11.422	11.871	11.666	10.791	6.944	8.685	13.472	13.232	14.346
88	12.644	12.119	9.934	10.171	7.565	9.559	12.801	12.931	17.533
89	12.323	12.292	10.938	9.933	7.546	16.229	12.072	12.197	22.092
90	12.738	11.053	11.124	10.18	7.372	17.919	13.266	12.807	15.151
91	12.916	12.041	10.107	9.964	6.894	16.914	18.546	12.351	13.251
92	13.612	12.744	10.537	10.367	7.167	9.745	11.841	11.256	15.661
93	12.805	11.143	9.643	12.44	7.071	8.472	18.2	12.291	22.242
94	13.421	10.389	10.849	12.906	7.253	10.934	15.749	20.349	14.734
95	11.516	10.12	11.109	11.116	7.656	13.18	17.031	20.459	14.15
96	11.489	12.448	11.739	10.781	7.842	12.574	17.244	20.52	14.647
97	12.562	11.385	9.876	12.103	6.678	13.624	14.967	19.795	15.604
98	13.078	11.358	11.253	13.067	11.478	17.613	15.395	20.086	15.249
99	8.031	10.879	9.575	11.172	11.865	8.206	14.366	12.476	21.97
100	7.349	11.327	8.82	10.964	11.747	9.121	16.07	12.348	14.376
Average	11.7625			12.026			15.2018
SEM	0.0956402			0.166553			0.164552
