# Supplementary material for: Effects of secretome derived from macrophages exposed to calcium oxalate crystals on renal fibroblast activation
Source: Commun Biol. 2021 Aug 11;4:959. doi: 10.1038/s42003-021-02479-2 (PMC8358035; doi:10.1038/s42003-021-02479-2)
Supplement: Supplementary file 6 — Supplementary Data 6 [file 42003_2021_2479_MOESM6_ESM.xlsx]

## Sheet: Supplementary Data 6
Supplementary Data 6: Source data for Fig. 9b
Experimental set	MMP-9 intensity in each sample					Absolute fibroblast MMP-9 level ( × 105 A.U.) ((BHK-21 secretome − Macrophage secretome)/105)
	BHK-21 secretome			Macrophage secretome
	Untreated	Ctrl-MP secretome	COM-MP secretome	Ctrl-MP secretome	COM-MP secretome	Untreated	Ctrl-MP secretome	COM-MP secretome
1	228263	489926	1.09663e+06	249903	371733	2.28263	2.40023	7.24894
2	62747.9	206214	846666	9825	241820	0.627479	1.96389	6.04846
3	171698	236455	919816	5741.77	394984	1.71698	2.30713	5.24832
					Mean	1.54237	2.22375	6.18191
					SEM	0.485713	0.132682	0.581371
