# Supplementary material for: Effects of secretome derived from macrophages exposed to calcium oxalate crystals on renal fibroblast activation
Source: Commun Biol. 2021 Aug 11;4:959. doi: 10.1038/s42003-021-02479-2 (PMC8358035; doi:10.1038/s42003-021-02479-2)
Supplement: Supplementary file 7 — Supplementary Data 7 [file 42003_2021_2479_MOESM7_ESM.xlsx]

## Sheet: Supplementary Data 7
Supplementary Data 7: Source data for Fig. 9c
Experimental set	MMP-2 intensity in each sample					Absolute fibroblast MMP-2 level ( × 106 A.U.) ((BHK-21 secretome − Macrophage secretome)/106)
	BHK-21 secretome			Macrophage secretome
	Untreated	Ctrl-MP secretome	COM-MP secretome	Ctrl-MP secretome	COM-MP secretome	Untreated	Ctrl-MP secretome	COM-MP secretome
1	4219698	4.3141e+06	4.7755e+06	6503.14	4981.69	4.2197	4.30759	4.77052
2	4.24681e+06	4.24131e+06	4.92207e+06	503.12	1477.58	4.24681	4.24081	4.92059
3	4420443	4.53167e+06	4.91389e+06	4681.82	7018.31	4.42044	4.52699	4.90687
					Mean	4.29565	4.35846	4.86599
					SEM	0.0628846	0.0864418	0.0479025
